# Supplementary material for: Does Play After Training Improve a Canine Good Citizenship Skill in Pet Dogs?
Source: Animals (Basel). 2025 May 10;15(10):1378. doi: 10.3390/ani15101378 (PMC12108483; doi:10.3390/ani15101378)
Supplement: Supplementary file 1 [file animals-15-01378-s001.zip]

Archive with 1 entries (1 files):
- animals-3527251-supplementary.xlsx
