# Supplementary material for: Does Play After Training Improve a Canine Good Citizenship Skill in Pet Dogs?
Source: Animals (Basel). 2025 May 10;15(10):1378. doi: 10.3390/ani15101378 (PMC12108483; doi:10.3390/ani15101378)
Supplement: Supplementary file 1 [file animals-15-01378-s001.zip › animals-3527251-supplementary.xlsx]

## Sheet: Experiment 1 - Novice
Name	Sex	Reproductive Status	Breed	Age	Formal Training	Test Condition	Longest Day 1 Stay (s)	Longest Day 2 Stay (s)	Difference in Longest Stay Duration (Day 2- Day 1) (s)
Shuri	F	spay	Siberian husky	9 months	no	play	16.58	18.69	2.11
Cupcake	F	spay	mixed	1 year	no	play	8	27.3	19.3
Pickle	M	neuter	mixed	2 years	no	play	14.62	15.83	1.21
Guinevere	F	spay	mixed	1 year	yes	play	12.37	34.88	22.51
Perley	F	spay	whippet	3 years	yes	play	9.56	31.68	22.12
Fletcher	M	neuter	golden retriever	1 year	yes	play	20	11.27	-8.73
Henry	M	neuter	poodle	1 year	yes	play	11.12	20	8.88
Rocky	M	neuter	pit bull	3 years	yes	play	7.31	20	12.69
Eli	M	neuter	mixed	4 years	yes	play	14.59	17.57	2.98
Obi	M	neuter	pit bull	5 years	yes	play	5.19	11.86	6.67
Lily	F	spay	mixed	5 years	no	rest	30.27	22.73	-7.54
Sky	F	spay	miniature schnauzer	7 years	no	rest	2	0	-2
Gidget	F	spay	mixed	9 years	no	rest	0	0	0
Teddy	M	inact	pit bull	10 months	no	rest	15.31	15	-0.31
Gus	M	neuter	mixed	1 year	no	rest	18.39	20	1.61
Houdini	M	neuter	basset hound	4 years	no	rest	18.04	13.7	-4.34
Holly	F	intact	mixed	8 months	yes	rest	20.18	10.33	-9.85
Kizmet	F	intact	Nova Scotia duck tolling retriever	8 months	yes	rest	15	11.43	-3.57
Lola	F	spay	German shorthaired pointer	1 year	yes	rest	14.78	19.22	4.44
Taffy	F	spay	West Highland white terrier	2 years	yes	rest	9.43	11.68	2.25
Ion	M	neuter	mixed	5 years	yes	rest	9.58	9.65	0.07

## Sheet: Experiment 1 - Expert
Name	Sex	Reproductive Status	Breed	Age	Formal Training	Test Condition	Day 1 Score	Day 2 Score	Score Difference (Day 2-Day 1)
Parker	M	neuter	mixed	2 years	no	play	2	2	0
Nadine	F	spay	mixed	5 years	no	play	2	4	2
Ruby	F	spay	poodle	1 year	yes	play	1	0	-1
Max	M	neuter	mixed	5 years	yes	play	2	0	-2
Piglitta	F	spay	mixed	8 months	yes	play	1	2	1
Brioche	F	spay	mixed	2 years	yes	play	1	2	1
Maggie	F	spay	miniature schnauzer	8 years	no	play	1	2	1
Raina	F	spay	rottweiler	3 years	yes	rest	0	4	4
Harper	F	spay	mixed	4 years	yes	rest	1	5	4
Snipe	F	spay	mixed	7 years	yes	rest	2	3	1

## Sheet: Experiment 2
Name	Sex	Reproductive Status	Breed	Age	Formal Training	Test Condition	Longest Day 1 Stay (s)	Longest Day 2 Stay (s)	Difference in Longest Stay Duration (Day 2- Day 1) (s)
Ellie Belle	F	spay	Labrador retriever	2 years	no	rest	50	55	5
Bodhi	M	neuter	mixed	4 years	yes	play	50	55	5
Sully	M	intact	German shepherd	6 months	no	play	28	25	-3
Carbone	F	spay	German shepherd	8 years	yes	rest	25	50	25
Sullivan	M	intact	mixed	3 years	no	rest	30	30	0
Ruby	F	spay	Labrador retriever	11 years	yes	play	13	4	-9
Maui	F	spay	mixed	4 years	no	rest	10	20	10
Babs	F	spay	mixed	2 years	yes	play	50	95	45
Naz	F	spay	mixed	3 years	yes	rest	50	55	5
Dax	M	neuter	American Staffordshire terrier	2 years	no	rest	30	45	15
Sampson	M	neuter	chocolate Labrador retriever	5 years	no	play	19	49	30
Penny	F	spay	mixed	2 years	yes	rest	50	55	5
Gromit	M	neuter	mixed	2 years	yes	rest	14	38	24
Boone	M	neuter	mixed	5 years	yes	rest	16	21	5
Marley	F	spay	mixed	6 years	yes	play	45	85	40
Norman	M	neuter	mixed	2 years	yes	play	6	18	12
Newton	M	neuter	mixed	1 year	yes	play	17	21	4
Bella	F	spay	mixed	5 years	yes	rest	50	95	45
Juniper	F	spay	German shorthaired pointer	3 years	yes	rest	16	7	-9
Olive	F	spay	mixed	7 years	yes	play	25	25	0
Zimmy	F	spay	mixed	5 years	yes	play	30	36	6
Annie	F	spay	mixed	2 years	yes	rest	19	34	15
Savannah	F	intact	golden retriever	2 years	yes	play	50	50	0
Sophie	F	yes	mixed	3 years	yes	play	20	25	5
Floki	M	intact	Portuguese water dog	3 years	yes	rest	31	41	10
Ellie	F	spay	mixed	2 years	yes	rest	19	49	30
Rosie	F	spay	mixed	2 years	yes	play	8	38	30
Jack	M	neuter	mixed	6 years	yes	play	14	25	11
Abby	F	spay	golden retriever	3 years	yes	rest	30	50	20
Calia	F	spay	mixed	3 years	yes	play	50	57	7
Pixie	F	spay	mixed	6 years	yes	play	17	22	5
Zoey	F	spay	German shepherd	6 years	no	play	34	46	12
Naskya	F	spay	woolly Siberian husky	6 years	no	rest	50	95	45
Gypsy	F	spay	Australian shepherd	3 years	yes	play	50	64	14
Argos	M	neuter	mixed	1 year	no	rest	10	15	5
Brownie	M	intact	old English sheepdog	2 years	no	rest	14	29	15
